# Supplementary material for: An ensemble based approach using a combination of clustering and classification algorithms to enhance customer churn prediction in telecom industry
Source: PeerJ Comput Sci. 2022 Feb 22;8:e854. doi: 10.7717/peerj-cs.854 (PMC9044233; doi:10.7717/peerj-cs.854)
Supplement: Supplemental Information 2 [file peerj-cs-08-854-s002.zip]

Archive with 1 entries (1 files):
- code.xml
