# Supplementary material for: An ensemble based approach using a combination of clustering and classification algorithms to enhance customer churn prediction in telecom industry
Source: PeerJ Comput Sci. 2022 Feb 22;8:e854. doi: 10.7717/peerj-cs.854 (PMC9044233; doi:10.7717/peerj-cs.854)
Supplement: Supplemental Information 2 [file peerj-cs-08-854-s002.zip › code.xml]

<?xml version="1.0" encoding="UTF-8"?><process version="9.1.000">
  <context>
    <input/>
    <output/>
    <macros/>
  </context>
  <operator activated="true" class="process" compatibility="9.1.000" expanded="true" name="Process">
    <parameter key="logverbosity" value="init"/>
    <parameter key="random_seed" value="2001"/>
    <parameter key="send_mail" value="never"/>
    <parameter key="notification_email" value=""/>
    <parameter key="process_duration_for_mail" value="30"/>
    <parameter key="encoding" value="SYSTEM"/>
    <process expanded="true">
      <operator activated="true" class="retrieve" compatibility="9.1.000" expanded="true" height="68" name="Retrieve Churn" width="90" x="45" y="34">
        <parameter key="repository_entry" value="Churn"/>
      </operator>
      <operator activated="false" class="numerical_to_polynominal" compatibility="9.1.000" expanded="true" height="82" name="Numerical to Polynominal" width="90" x="648" y="391">
        <parameter key="attribute_filter_type" value="single"/>
        <parameter key="attribute" value="Churn"/>
        <parameter key="attributes" value=""/>
        <parameter key="use_except_expression" value="false"/>
        <parameter key="value_type" value="numeric"/>
        <parameter key="use_value_type_exception" value="false"/>
        <parameter key="except_value_type" value="real"/>
        <parameter key="block_type" value="value_series"/>
        <parameter key="use_block_type_exception" value="false"/>
        <parameter key="except_block_type" value="value_series_end"/>
        <parameter key="invert_selection" value="false"/>
        <parameter key="include_special_attributes" value="false"/>
      </operator>
      <operator activated="false" class="performance" compatibility="9.1.000" expanded="true" height="82" name="Performance" width="90" x="782" y="391">
        <parameter key="use_example_weights" value="true"/>
      </operator>
      <operator activated="false" class="retrieve" compatibility="9.1.000" expanded="true" height="68" name="Retrieve try data set" width="90" x="45" y="289">
        <parameter key="repository_entry" value="../for svm/try data set"/>
      </operator>
      <operator activated="true" class="remove_duplicates" compatibility="9.1.000" expanded="true" height="103" name="Remove Duplicates" width="90" x="45" y="136">
        <parameter key="attribute_filter_type" value="all"/>
        <parameter key="attribute" value=""/>
        <parameter key="attributes" value=""/>
        <parameter key="use_except_expression" value="false"/>
        <parameter key="value_type" value="attribute_value"/>
        <parameter key="use_value_type_exception" value="false"/>
        <parameter key="except_value_type" value="time"/>
        <parameter key="block_type" value="attribute_block"/>
        <parameter key="use_block_type_exception" value="false"/>
        <parameter key="except_block_type" value="value_matrix_row_start"/>
        <parameter key="invert_selection" value="false"/>
        <parameter key="include_special_attributes" value="false"/>
        <parameter key="treat_missing_values_as_duplicates" value="false"/>
      </operator>
      <operator activated="true" class="replace_missing_values" compatibility="9.1.000" expanded="true" height="103" name="Replace Missing Values" width="90" x="179" y="187">
        <parameter key="return_preprocessing_model" value="false"/>
        <parameter key="create_view" value="false"/>
        <parameter key="attribute_filter_type" value="all"/>
        <parameter key="attribute" value=""/>
        <parameter key="attributes" value=""/>
        <parameter key="use_except_expression" value="false"/>
        <parameter key="value_type" value="attribute_value"/>
        <parameter key="use_value_type_exception" value="false"/>
        <parameter key="except_value_type" value="time"/>
        <parameter key="block_type" value="attribute_block"/>
        <parameter key="use_block_type_exception" value="false"/>
        <parameter key="except_block_type" value="value_matrix_row_start"/>
        <parameter key="invert_selection" value="false"/>
        <parameter key="include_special_attributes" value="false"/>
        <parameter key="default" value="average"/>
        <list key="columns"/>
      </operator>
      <operator activated="true" class="set_role" compatibility="9.1.000" expanded="true" height="82" name="Set Role" width="90" x="313" y="85">
        <parameter key="attribute_name" value="Churn"/>
        <parameter key="target_role" value="label"/>
        <list key="set_additional_roles"/>
      </operator>
      <operator activated="true" class="numerical_to_polynominal" compatibility="9.1.000" expanded="true" height="82" name="Numerical to Polynominal (2)" width="90" x="447" y="85">
        <parameter key="attribute_filter_type" value="single"/>
        <parameter key="attribute" value="Churn"/>
        <parameter key="attributes" value=""/>
        <parameter key="use_except_expression" value="false"/>
        <parameter key="value_type" value="numeric"/>
        <parameter key="use_value_type_exception" value="false"/>
        <parameter key="except_value_type" value="real"/>
        <parameter key="block_type" value="value_series"/>
        <parameter key="use_block_type_exception" value="false"/>
        <parameter key="except_block_type" value="value_series_end"/>
        <parameter key="invert_selection" value="false"/>
        <parameter key="include_special_attributes" value="true"/>
      </operator>
      <operator activated="true" class="concurrency:cross_validation" compatibility="9.1.000" expanded="true" height="145" name="Cross Validation" width="90" x="849" y="34">
        <parameter key="split_on_batch_attribute" value="false"/>
        <parameter key="leave_one_out" value="false"/>
        <parameter key="number_of_folds" value="10"/>
        <parameter key="sampling_type" value="automatic"/>
        <parameter key="use_local_random_seed" value="false"/>
        <parameter key="local_random_seed" value="1992"/>
        <parameter key="enable_parallel_execution" value="true"/>
        <process expanded="true">
          <operator activated="true" class="k_medoids" compatibility="9.1.000" expanded="true" height="82" name="Clustering (2)" width="90" x="112" y="34">
            <parameter key="add_cluster_attribute" value="true"/>
            <parameter key="add_as_label" value="false"/>
            <parameter key="remove_unlabeled" value="false"/>
            <parameter key="k" value="2"/>
            <parameter key="max_runs" value="10"/>
            <parameter key="max_optimization_steps" value="100"/>
            <parameter key="use_local_random_seed" value="false"/>
            <parameter key="local_random_seed" value="1992"/>
            <parameter key="measure_types" value="MixedMeasures"/>
            <parameter key="mixed_measure" value="MixedEuclideanDistance"/>
            <parameter key="nominal_measure" value="NominalDistance"/>
            <parameter key="numerical_measure" value="EuclideanDistance"/>
            <parameter key="divergence" value="GeneralizedIDivergence"/>
            <parameter key="kernel_type" value="radial"/>
            <parameter key="kernel_gamma" value="1.0"/>
            <parameter key="kernel_sigma1" value="1.0"/>
            <parameter key="kernel_sigma2" value="0.0"/>
            <parameter key="kernel_sigma3" value="2.0"/>
            <parameter key="kernel_degree" value="3.0"/>
            <parameter key="kernel_shift" value="1.0"/>
            <parameter key="kernel_a" value="1.0"/>
            <parameter key="kernel_b" value="0.0"/>
          </operator>
          <operator activated="true" class="adaboost" compatibility="9.1.000" expanded="true" height="82" name="AdaBoost" width="90" x="246" y="34">
            <parameter key="iterations" value="10"/>
            <process expanded="true">
              <operator activated="false" class="h2o:gradient_boosted_trees" compatibility="9.0.000" expanded="true" height="103" name="Gradient Boosted Trees (5)" width="90" x="246" y="187">
                <parameter key="number_of_trees" value="100"/>
                <parameter key="reproducible" value="false"/>
                <parameter key="maximum_number_of_threads" value="4"/>
                <parameter key="use_local_random_seed" value="false"/>
                <parameter key="local_random_seed" value="1992"/>
                <parameter key="maximal_depth" value="10"/>
                <parameter key="min_rows" value="10.0"/>
                <parameter key="min_split_improvement" value="0.0"/>
                <parameter key="number_of_bins" value="20"/>
                <parameter key="learning_rate" value="0.01"/>
                <parameter key="sample_rate" value="1.0"/>
                <parameter key="distribution" value="AUTO"/>
                <parameter key="early_stopping" value="false"/>
                <parameter key="stopping_rounds" value="1"/>
                <parameter key="stopping_metric" value="AUTO"/>
                <parameter key="stopping_tolerance" value="0.001"/>
                <parameter key="max_runtime_seconds" value="0"/>
                <list key="expert_parameters"/>
              </operator>
              <operator activated="true" class="vote" compatibility="9.1.000" expanded="true" height="68" name="Vote (2)" width="90" x="112" y="34">
                <process expanded="true">
                  <operator activated="false" class="h2o:deep_learning" compatibility="9.0.000" expanded="true" height="82" name="Deep Learning (2)" width="90" x="179" y="493">
                    <parameter key="activation" value="Rectifier"/>
                    <enumeration key="hidden_layer_sizes">
                      <parameter key="hidden_layer_sizes" value="50"/>
                      <parameter key="hidden_layer_sizes" value="50"/>
                    </enumeration>
                    <enumeration key="hidden_dropout_ratios"/>
                    <parameter key="reproducible_(uses_1_thread)" value="false"/>
                    <parameter key="use_local_random_seed" value="false"/>
                    <parameter key="local_random_seed" value="1992"/>
                    <parameter key="epochs" value="10.0"/>
                    <parameter key="compute_variable_importances" value="false"/>
                    <parameter key="train_samples_per_iteration" value="-2"/>
                    <parameter key="adaptive_rate" value="true"/>
                    <parameter key="epsilon" value="1.0E-8"/>
                    <parameter key="rho" value="0.99"/>
                    <parameter key="learning_rate" value="0.005"/>
                    <parameter key="learning_rate_annealing" value="1.0E-6"/>
                    <parameter key="learning_rate_decay" value="1.0"/>
                    <parameter key="momentum_start" value="0.0"/>
                    <parameter key="momentum_ramp" value="1000000.0"/>
                    <parameter key="momentum_stable" value="0.0"/>
                    <parameter key="nesterov_accelerated_gradient" value="true"/>
                    <parameter key="standardize" value="true"/>
                    <parameter key="L1" value="1.0E-5"/>
                    <parameter key="L2" value="0.0"/>
                    <parameter key="max_w2" value="10.0"/>
                    <parameter key="loss_function" value="Automatic"/>
                    <parameter key="distribution_function" value="AUTO"/>
                    <parameter key="early_stopping" value="false"/>
                    <parameter key="stopping_rounds" value="1"/>
                    <parameter key="stopping_metric" value="AUTO"/>
                    <parameter key="stopping_tolerance" value="0.001"/>
                    <parameter key="missing_values_handling" value="MeanImputation"/>
                    <parameter key="max_runtime_seconds" value="0"/>
                    <list key="expert_parameters"/>
                    <list key="expert_parameters_"/>
                  </operator>
                  <operator activated="true" class="h2o:gradient_boosted_trees" compatibility="9.0.000" expanded="true" height="103" name="Gradient Boosted Trees (3)" width="90" x="112" y="34">
                    <parameter key="number_of_trees" value="100"/>
                    <parameter key="reproducible" value="false"/>
                    <parameter key="maximum_number_of_threads" value="4"/>
                    <parameter key="use_local_random_seed" value="false"/>
                    <parameter key="local_random_seed" value="1992"/>
                    <parameter key="maximal_depth" value="10"/>
                    <parameter key="min_rows" value="10.0"/>
                    <parameter key="min_split_improvement" value="0.0"/>
                    <parameter key="number_of_bins" value="20"/>
                    <parameter key="learning_rate" value="0.01"/>
                    <parameter key="sample_rate" value="1.0"/>
                    <parameter key="distribution" value="AUTO"/>
                    <parameter key="early_stopping" value="false"/>
                    <parameter key="stopping_rounds" value="1"/>
                    <parameter key="stopping_metric" value="AUTO"/>
                    <parameter key="stopping_tolerance" value="0.001"/>
                    <parameter key="max_runtime_seconds" value="0"/>
                    <list key="expert_parameters"/>
                  </operator>
                  <operator activated="true" class="concurrency:parallel_decision_tree" compatibility="9.1.000" expanded="true" height="103" name="Decision Tree (2)" width="90" x="112" y="136">
                    <parameter key="criterion" value="accuracy"/>
                    <parameter key="maximal_depth" value="10"/>
                    <parameter key="apply_pruning" value="true"/>
                    <parameter key="confidence" value="0.1"/>
                    <parameter key="apply_prepruning" value="true"/>
                    <parameter key="minimal_gain" value="0.01"/>
                    <parameter key="minimal_leaf_size" value="2"/>
                    <parameter key="minimal_size_for_split" value="4"/>
                    <parameter key="number_of_prepruning_alternatives" value="3"/>
                  </operator>
                  <operator activated="false" class="concurrency:parallel_random_forest" compatibility="9.1.000" expanded="true" height="103" name="Random Forest (2)" width="90" x="447" y="238">
                    <parameter key="number_of_trees" value="100"/>
                    <parameter key="criterion" value="accuracy"/>
                    <parameter key="maximal_depth" value="10"/>
                    <parameter key="apply_pruning" value="false"/>
                    <parameter key="confidence" value="0.1"/>
                    <parameter key="apply_prepruning" value="false"/>
                    <parameter key="minimal_gain" value="0.01"/>
                    <parameter key="minimal_leaf_size" value="2"/>
                    <parameter key="minimal_size_for_split" value="4"/>
                    <parameter key="number_of_prepruning_alternatives" value="3"/>
                    <parameter key="random_splits" value="false"/>
                    <parameter key="guess_subset_ratio" value="true"/>
                    <parameter key="subset_ratio" value="0.2"/>
                    <parameter key="voting_strategy" value="confidence vote"/>
                    <parameter key="use_local_random_seed" value="false"/>
                    <parameter key="local_random_seed" value="1992"/>
                    <parameter key="enable_parallel_execution" value="true"/>
                  </operator>
                  <operator activated="false" class="k_nn" compatibility="9.1.000" expanded="true" height="82" name="k-NN" width="90" x="380" y="187">
                    <parameter key="k" value="5"/>
                    <parameter key="weighted_vote" value="true"/>
                    <parameter key="measure_types" value="MixedMeasures"/>
                    <parameter key="mixed_measure" value="MixedEuclideanDistance"/>
                    <parameter key="nominal_measure" value="NominalDistance"/>
                    <parameter key="numerical_measure" value="EuclideanDistance"/>
                    <parameter key="divergence" value="GeneralizedIDivergence"/>
                    <parameter key="kernel_type" value="radial"/>
                    <parameter key="kernel_gamma" value="1.0"/>
                    <parameter key="kernel_sigma1" value="1.0"/>
                    <parameter key="kernel_sigma2" value="0.0"/>
                    <parameter key="kernel_sigma3" value="2.0"/>
                    <parameter key="kernel_degree" value="3.0"/>
                    <parameter key="kernel_shift" value="1.0"/>
                    <parameter key="kernel_a" value="1.0"/>
                    <parameter key="kernel_b" value="0.0"/>
                  </operator>
                  <operator activated="false" class="naive_bayes_kernel" compatibility="9.1.000" expanded="true" height="82" name="Naive Bayes (Kernel) (2)" width="90" x="447" y="289">
                    <parameter key="laplace_correction" value="true"/>
                    <parameter key="estimation_mode" value="greedy"/>
                    <parameter key="bandwidth_selection" value="heuristic"/>
                    <parameter key="bandwidth" value="0.1"/>
                    <parameter key="minimum_bandwidth" value="0.1"/>
                    <parameter key="number_of_kernels" value="10"/>
                    <parameter key="use_application_grid" value="false"/>
                    <parameter key="application_grid_size" value="200"/>
                  </operator>
                  <operator activated="false" class="naive_bayes" compatibility="9.1.000" expanded="true" height="82" name="Naive Bayes (2)" width="90" x="447" y="340">
                    <parameter key="laplace_correction" value="true"/>
                  </operator>
                  <operator activated="false" class="h2o:deep_learning" compatibility="9.0.000" expanded="true" height="82" name="Deep Learning (6)" width="90" x="179" y="391">
                    <parameter key="activation" value="Rectifier"/>
                    <enumeration key="hidden_layer_sizes">
                      <parameter key="hidden_layer_sizes" value="50"/>
                      <parameter key="hidden_layer_sizes" value="50"/>
                    </enumeration>
                    <enumeration key="hidden_dropout_ratios"/>
                    <parameter key="reproducible_(uses_1_thread)" value="false"/>
                    <parameter key="use_local_random_seed" value="false"/>
                    <parameter key="local_random_seed" value="1992"/>
                    <parameter key="epochs" value="10.0"/>
                    <parameter key="compute_variable_importances" value="false"/>
                    <parameter key="train_samples_per_iteration" value="-2"/>
                    <parameter key="adaptive_rate" value="true"/>
                    <parameter key="epsilon" value="1.0E-8"/>
                    <parameter key="rho" value="0.99"/>
                    <parameter key="learning_rate" value="0.005"/>
                    <parameter key="learning_rate_annealing" value="1.0E-6"/>
                    <parameter key="learning_rate_decay" value="1.0"/>
                    <parameter key="momentum_start" value="0.0"/>
                    <parameter key="momentum_ramp" value="1000000.0"/>
                    <parameter key="momentum_stable" value="0.0"/>
                    <parameter key="nesterov_accelerated_gradient" value="true"/>
                    <parameter key="standardize" value="true"/>
                    <parameter key="L1" value="1.0E-5"/>
                    <parameter key="L2" value="0.0"/>
                    <parameter key="max_w2" value="10.0"/>
                    <parameter key="loss_function" value="Automatic"/>
                    <parameter key="distribution_function" value="AUTO"/>
                    <parameter key="early_stopping" value="false"/>
                    <parameter key="stopping_rounds" value="1"/>
                    <parameter key="stopping_metric" value="AUTO"/>
                    <parameter key="stopping_tolerance" value="0.001"/>
                    <parameter key="missing_values_handling" value="MeanImputation"/>
                    <parameter key="max_runtime_seconds" value="0"/>
                    <list key="expert_parameters"/>
                    <list key="expert_parameters_"/>
                  </operator>
                  <operator activated="true" class="h2o:deep_learning" compatibility="9.0.000" expanded="true" height="82" name="Deep Learning (5)" width="90" x="112" y="289">
                    <parameter key="activation" value="Rectifier"/>
                    <enumeration key="hidden_layer_sizes">
                      <parameter key="hidden_layer_sizes" value="50"/>
                      <parameter key="hidden_layer_sizes" value="50"/>
                    </enumeration>
                    <enumeration key="hidden_dropout_ratios"/>
                    <parameter key="reproducible_(uses_1_thread)" value="false"/>
                    <parameter key="use_local_random_seed" value="false"/>
                    <parameter key="local_random_seed" value="1992"/>
                    <parameter key="epochs" value="10.0"/>
                    <parameter key="compute_variable_importances" value="false"/>
                    <parameter key="train_samples_per_iteration" value="-2"/>
                    <parameter key="adaptive_rate" value="true"/>
                    <parameter key="epsilon" value="1.0E-8"/>
                    <parameter key="rho" value="0.99"/>
                    <parameter key="learning_rate" value="0.005"/>
                    <parameter key="learning_rate_annealing" value="1.0E-6"/>
                    <parameter key="learning_rate_decay" value="1.0"/>
                    <parameter key="momentum_start" value="0.0"/>
                    <parameter key="momentum_ramp" value="1000000.0"/>
                    <parameter key="momentum_stable" value="0.0"/>
                    <parameter key="nesterov_accelerated_gradient" value="true"/>
                    <parameter key="standardize" value="true"/>
                    <parameter key="L1" value="1.0E-5"/>
                    <parameter key="L2" value="0.0"/>
                    <parameter key="max_w2" value="10.0"/>
                    <parameter key="loss_function" value="Automatic"/>
                    <parameter key="distribution_function" value="AUTO"/>
                    <parameter key="early_stopping" value="false"/>
                    <parameter key="stopping_rounds" value="1"/>
                    <parameter key="stopping_metric" value="AUTO"/>
                    <parameter key="stopping_tolerance" value="0.001"/>
                    <parameter key="missing_values_handling" value="MeanImputation"/>
                    <parameter key="max_runtime_seconds" value="0"/>
                    <list key="expert_parameters"/>
                    <list key="expert_parameters_"/>
                  </operator>
                  <connect from_port="training set 1" to_op="Gradient Boosted Trees (3)" to_port="training set"/>
                  <connect from_port="training set 2" to_op="Decision Tree (2)" to_port="training set"/>
                  <connect from_port="training set 3" to_op="Deep Learning (5)" to_port="training set"/>
                  <connect from_op="Gradient Boosted Trees (3)" from_port="model" to_port="base model 3"/>
                  <connect from_op="Decision Tree (2)" from_port="model" to_port="base model 2"/>
                  <connect from_op="Deep Learning (5)" from_port="model" to_port="base model 1"/>
                  <portSpacing port="source_training set 1" spacing="0"/>
                  <portSpacing port="source_training set 2" spacing="0"/>
                  <portSpacing port="source_training set 3" spacing="0"/>
                  <portSpacing port="source_training set 4" spacing="0"/>
                  <portSpacing port="sink_base model 1" spacing="0"/>
                  <portSpacing port="sink_base model 2" spacing="0"/>
                  <portSpacing port="sink_base model 3" spacing="0"/>
                  <portSpacing port="sink_base model 4" spacing="0"/>
                </process>
              </operator>
              <connect from_port="training set" to_op="Vote (2)" to_port="training set"/>
              <connect from_op="Vote (2)" from_port="model" to_port="model"/>
              <portSpacing port="source_training set" spacing="0"/>
              <portSpacing port="sink_model" spacing="0"/>
            </process>
          </operator>
          <operator activated="false" class="stacking" compatibility="9.1.000" expanded="true" height="68" name="Stacking" width="90" x="179" y="238">
            <parameter key="keep_all_attributes" value="true"/>
            <process expanded="true">
              <operator activated="false" class="vote" compatibility="9.1.000" expanded="true" height="68" name="Vote" width="90" x="179" y="391">
                <process expanded="true">
                  <operator activated="false" class="h2o:gradient_boosted_trees" compatibility="9.0.000" expanded="true" height="103" name="Gradient Boosted Trees" width="90" x="447" y="238">
                    <parameter key="number_of_trees" value="100"/>
                    <parameter key="reproducible" value="false"/>
                    <parameter key="maximum_number_of_threads" value="4"/>
                    <parameter key="use_local_random_seed" value="false"/>
                    <parameter key="local_random_seed" value="1992"/>
                    <parameter key="maximal_depth" value="10"/>
                    <parameter key="min_rows" value="10.0"/>
                    <parameter key="min_split_improvement" value="0.0"/>
                    <parameter key="number_of_bins" value="20"/>
                    <parameter key="learning_rate" value="0.01"/>
                    <parameter key="sample_rate" value="1.0"/>
                    <parameter key="distribution" value="AUTO"/>
                    <parameter key="early_stopping" value="false"/>
                    <parameter key="stopping_rounds" value="1"/>
                    <parameter key="stopping_metric" value="AUTO"/>
                    <parameter key="stopping_tolerance" value="0.001"/>
                    <parameter key="max_runtime_seconds" value="0"/>
                    <list key="expert_parameters"/>
                  </operator>
                  <operator activated="false" class="naive_bayes" compatibility="9.1.000" expanded="true" height="82" name="Naive Bayes" width="90" x="447" y="391">
                    <parameter key="laplace_correction" value="true"/>
                  </operator>
                  <operator activated="false" class="concurrency:parallel_decision_tree" compatibility="9.1.000" expanded="true" height="103" name="Decision Tree" width="90" x="380" y="340">
                    <parameter key="criterion" value="gain_ratio"/>
                    <parameter key="maximal_depth" value="10"/>
                    <parameter key="apply_pruning" value="true"/>
                    <parameter key="confidence" value="0.1"/>
                    <parameter key="apply_prepruning" value="true"/>
                    <parameter key="minimal_gain" value="0.01"/>
                    <parameter key="minimal_leaf_size" value="2"/>
                    <parameter key="minimal_size_for_split" value="4"/>
                    <parameter key="number_of_prepruning_alternatives" value="3"/>
                  </operator>
                  <operator activated="true" class="k_nn" compatibility="9.1.000" expanded="true" height="82" name="k-NN (2)" width="90" x="246" y="136">
                    <parameter key="k" value="5"/>
                    <parameter key="weighted_vote" value="true"/>
                    <parameter key="measure_types" value="MixedMeasures"/>
                    <parameter key="mixed_measure" value="MixedEuclideanDistance"/>
                    <parameter key="nominal_measure" value="NominalDistance"/>
                    <parameter key="numerical_measure" value="EuclideanDistance"/>
                    <parameter key="divergence" value="GeneralizedIDivergence"/>
                    <parameter key="kernel_type" value="radial"/>
                    <parameter key="kernel_gamma" value="1.0"/>
                    <parameter key="kernel_sigma1" value="1.0"/>
                    <parameter key="kernel_sigma2" value="0.0"/>
                    <parameter key="kernel_sigma3" value="2.0"/>
                    <parameter key="kernel_degree" value="3.0"/>
                    <parameter key="kernel_shift" value="1.0"/>
                    <parameter key="kernel_a" value="1.0"/>
                    <parameter key="kernel_b" value="0.0"/>
                  </operator>
                  <operator activated="false" class="naive_bayes_kernel" compatibility="9.1.000" expanded="true" height="82" name="Naive Bayes (Kernel)" width="90" x="514" y="340">
                    <parameter key="laplace_correction" value="true"/>
                    <parameter key="estimation_mode" value="greedy"/>
                    <parameter key="bandwidth_selection" value="heuristic"/>
                    <parameter key="bandwidth" value="0.1"/>
                    <parameter key="minimum_bandwidth" value="0.1"/>
                    <parameter key="number_of_kernels" value="10"/>
                    <parameter key="use_application_grid" value="false"/>
                    <parameter key="application_grid_size" value="200"/>
                  </operator>
                  <operator activated="true" class="h2o:deep_learning" compatibility="9.0.000" expanded="true" height="82" name="Deep Learning" width="90" x="246" y="238">
                    <parameter key="activation" value="Rectifier"/>
                    <enumeration key="hidden_layer_sizes">
                      <parameter key="hidden_layer_sizes" value="50"/>
                      <parameter key="hidden_layer_sizes" value="50"/>
                    </enumeration>
                    <enumeration key="hidden_dropout_ratios"/>
                    <parameter key="reproducible_(uses_1_thread)" value="false"/>
                    <parameter key="use_local_random_seed" value="false"/>
                    <parameter key="local_random_seed" value="1992"/>
                    <parameter key="epochs" value="10.0"/>
                    <parameter key="compute_variable_importances" value="false"/>
                    <parameter key="train_samples_per_iteration" value="-2"/>
                    <parameter key="adaptive_rate" value="true"/>
                    <parameter key="epsilon" value="1.0E-8"/>
                    <parameter key="rho" value="0.99"/>
                    <parameter key="learning_rate" value="0.005"/>
                    <parameter key="learning_rate_annealing" value="1.0E-6"/>
                    <parameter key="learning_rate_decay" value="1.0"/>
                    <parameter key="momentum_start" value="0.0"/>
                    <parameter key="momentum_ramp" value="1000000.0"/>
                    <parameter key="momentum_stable" value="0.0"/>
                    <parameter key="nesterov_accelerated_gradient" value="true"/>
                    <parameter key="standardize" value="true"/>
                    <parameter key="L1" value="1.0E-5"/>
                    <parameter key="L2" value="0.0"/>
                    <parameter key="max_w2" value="10.0"/>
                    <parameter key="loss_function" value="Automatic"/>
                    <parameter key="distribution_function" value="AUTO"/>
                    <parameter key="early_stopping" value="false"/>
                    <parameter key="stopping_rounds" value="1"/>
                    <parameter key="stopping_metric" value="AUTO"/>
                    <parameter key="stopping_tolerance" value="0.001"/>
                    <parameter key="missing_values_handling" value="MeanImputation"/>
                    <parameter key="max_runtime_seconds" value="0"/>
                    <list key="expert_parameters"/>
                    <list key="expert_parameters_"/>
                  </operator>
                  <operator activated="true" class="concurrency:parallel_random_forest" compatibility="9.1.000" expanded="true" height="103" name="Random Forest (3)" width="90" x="246" y="34">
                    <parameter key="number_of_trees" value="100"/>
                    <parameter key="criterion" value="gain_ratio"/>
                    <parameter key="maximal_depth" value="10"/>
                    <parameter key="apply_pruning" value="false"/>
                    <parameter key="confidence" value="0.1"/>
                    <parameter key="apply_prepruning" value="false"/>
                    <parameter key="minimal_gain" value="0.01"/>
                    <parameter key="minimal_leaf_size" value="2"/>
                    <parameter key="minimal_size_for_split" value="4"/>
                    <parameter key="number_of_prepruning_alternatives" value="3"/>
                    <parameter key="random_splits" value="false"/>
                    <parameter key="guess_subset_ratio" value="true"/>
                    <parameter key="subset_ratio" value="0.2"/>
                    <parameter key="voting_strategy" value="confidence vote"/>
                    <parameter key="use_local_random_seed" value="false"/>
                    <parameter key="local_random_seed" value="1992"/>
                    <parameter key="enable_parallel_execution" value="true"/>
                  </operator>
                  <connect from_port="training set 1" to_op="Random Forest (3)" to_port="training set"/>
                  <connect from_port="training set 2" to_op="k-NN (2)" to_port="training set"/>
                  <connect from_port="training set 3" to_op="Deep Learning" to_port="training set"/>
                  <connect from_op="k-NN (2)" from_port="model" to_port="base model 3"/>
                  <connect from_op="Deep Learning" from_port="model" to_port="base model 2"/>
                  <connect from_op="Random Forest (3)" from_port="model" to_port="base model 1"/>
                  <portSpacing port="source_training set 1" spacing="0"/>
                  <portSpacing port="source_training set 2" spacing="0"/>
                  <portSpacing port="source_training set 3" spacing="0"/>
                  <portSpacing port="source_training set 4" spacing="0"/>
                  <portSpacing port="sink_base model 1" spacing="0"/>
                  <portSpacing port="sink_base model 2" spacing="0"/>
                  <portSpacing port="sink_base model 3" spacing="0"/>
                  <portSpacing port="sink_base model 4" spacing="0"/>
                </process>
              </operator>
              <operator activated="true" class="concurrency:parallel_decision_tree" compatibility="9.1.000" expanded="true" height="103" name="Decision Tree (3)" width="90" x="112" y="34">
                <parameter key="criterion" value="gain_ratio"/>
                <parameter key="maximal_depth" value="10"/>
                <parameter key="apply_pruning" value="true"/>
                <parameter key="confidence" value="0.1"/>
                <parameter key="apply_prepruning" value="true"/>
                <parameter key="minimal_gain" value="0.01"/>
                <parameter key="minimal_leaf_size" value="2"/>
                <parameter key="minimal_size_for_split" value="4"/>
                <parameter key="number_of_prepruning_alternatives" value="3"/>
              </operator>
              <operator activated="true" class="h2o:deep_learning" compatibility="9.0.000" expanded="true" height="82" name="Deep Learning (4)" width="90" x="179" y="187">
                <parameter key="activation" value="Rectifier"/>
                <enumeration key="hidden_layer_sizes">
                  <parameter key="hidden_layer_sizes" value="50"/>
                  <parameter key="hidden_layer_sizes" value="50"/>
                </enumeration>
                <enumeration key="hidden_dropout_ratios"/>
                <parameter key="reproducible_(uses_1_thread)" value="false"/>
                <parameter key="use_local_random_seed" value="false"/>
                <parameter key="local_random_seed" value="1992"/>
                <parameter key="epochs" value="10.0"/>
                <parameter key="compute_variable_importances" value="false"/>
                <parameter key="train_samples_per_iteration" value="-2"/>
                <parameter key="adaptive_rate" value="true"/>
                <parameter key="epsilon" value="1.0E-8"/>
                <parameter key="rho" value="0.99"/>
                <parameter key="learning_rate" value="0.005"/>
                <parameter key="learning_rate_annealing" value="1.0E-6"/>
                <parameter key="learning_rate_decay" value="1.0"/>
                <parameter key="momentum_start" value="0.0"/>
                <parameter key="momentum_ramp" value="1000000.0"/>
                <parameter key="momentum_stable" value="0.0"/>
                <parameter key="nesterov_accelerated_gradient" value="true"/>
                <parameter key="standardize" value="true"/>
                <parameter key="L1" value="1.0E-5"/>
                <parameter key="L2" value="0.0"/>
                <parameter key="max_w2" value="10.0"/>
                <parameter key="loss_function" value="Automatic"/>
                <parameter key="distribution_function" value="AUTO"/>
                <parameter key="early_stopping" value="false"/>
                <parameter key="stopping_rounds" value="1"/>
                <parameter key="stopping_metric" value="AUTO"/>
                <parameter key="stopping_tolerance" value="0.001"/>
                <parameter key="missing_values_handling" value="MeanImputation"/>
                <parameter key="max_runtime_seconds" value="0"/>
                <list key="expert_parameters"/>
                <list key="expert_parameters_"/>
              </operator>
              <operator activated="false" class="naive_bayes_kernel" compatibility="9.1.000" expanded="true" height="82" name="Naive Bayes (Kernel) (3)" width="90" x="246" y="85">
                <parameter key="laplace_correction" value="true"/>
                <parameter key="estimation_mode" value="greedy"/>
                <parameter key="bandwidth_selection" value="heuristic"/>
                <parameter key="bandwidth" value="0.1"/>
                <parameter key="minimum_bandwidth" value="0.1"/>
                <parameter key="number_of_kernels" value="10"/>
                <parameter key="use_application_grid" value="false"/>
                <parameter key="application_grid_size" value="200"/>
              </operator>
              <operator activated="false" class="naive_bayes" compatibility="9.1.000" expanded="true" height="82" name="Naive Bayes (4)" width="90" x="246" y="289">
                <parameter key="laplace_correction" value="true"/>
              </operator>
              <operator activated="false" class="k_nn" compatibility="9.1.000" expanded="true" height="82" name="k-NN (3)" width="90" x="45" y="340">
                <parameter key="k" value="5"/>
                <parameter key="weighted_vote" value="true"/>
                <parameter key="measure_types" value="MixedMeasures"/>
                <parameter key="mixed_measure" value="MixedEuclideanDistance"/>
                <parameter key="nominal_measure" value="NominalDistance"/>
                <parameter key="numerical_measure" value="EuclideanDistance"/>
                <parameter key="divergence" value="GeneralizedIDivergence"/>
                <parameter key="kernel_type" value="radial"/>
                <parameter key="kernel_gamma" value="1.0"/>
                <parameter key="kernel_sigma1" value="1.0"/>
                <parameter key="kernel_sigma2" value="0.0"/>
                <parameter key="kernel_sigma3" value="2.0"/>
                <parameter key="kernel_degree" value="3.0"/>
                <parameter key="kernel_shift" value="1.0"/>
                <parameter key="kernel_a" value="1.0"/>
                <parameter key="kernel_b" value="0.0"/>
              </operator>
              <operator activated="false" class="concurrency:parallel_random_forest" compatibility="9.1.000" expanded="true" height="103" name="Random Forest" width="90" x="45" y="289">
                <parameter key="number_of_trees" value="100"/>
                <parameter key="criterion" value="gain_ratio"/>
                <parameter key="maximal_depth" value="10"/>
                <parameter key="apply_pruning" value="false"/>
                <parameter key="confidence" value="0.1"/>
                <parameter key="apply_prepruning" value="false"/>
                <parameter key="minimal_gain" value="0.01"/>
                <parameter key="minimal_leaf_size" value="2"/>
                <parameter key="minimal_size_for_split" value="4"/>
                <parameter key="number_of_prepruning_alternatives" value="3"/>
                <parameter key="random_splits" value="false"/>
                <parameter key="guess_subset_ratio" value="true"/>
                <parameter key="subset_ratio" value="0.2"/>
                <parameter key="voting_strategy" value="confidence vote"/>
                <parameter key="use_local_random_seed" value="false"/>
                <parameter key="local_random_seed" value="1992"/>
                <parameter key="enable_parallel_execution" value="true"/>
              </operator>
              <operator activated="false" class="naive_bayes" compatibility="9.1.000" expanded="true" height="82" name="Naive Bayes (3)" width="90" x="45" y="289">
                <parameter key="laplace_correction" value="true"/>
              </operator>
              <connect from_port="training set 1" to_op="Decision Tree (3)" to_port="training set"/>
              <connect from_op="Decision Tree (3)" from_port="model" to_port="base model 1"/>
              <connect from_op="Decision Tree (3)" from_port="exampleSet" to_op="Deep Learning (4)" to_port="training set"/>
              <connect from_op="Deep Learning (4)" from_port="model" to_port="base model 2"/>
              <portSpacing port="source_training set 1" spacing="0"/>
              <portSpacing port="source_training set 2" spacing="0"/>
              <portSpacing port="sink_base model 1" spacing="0"/>
              <portSpacing port="sink_base model 2" spacing="0"/>
              <portSpacing port="sink_base model 3" spacing="0"/>
            </process>
            <process expanded="true">
              <operator activated="false" class="naive_bayes_kernel" compatibility="9.1.000" expanded="true" height="82" name="Naive Bayes (Kernel) (4)" width="90" x="45" y="187">
                <parameter key="laplace_correction" value="true"/>
                <parameter key="estimation_mode" value="greedy"/>
                <parameter key="bandwidth_selection" value="heuristic"/>
                <parameter key="bandwidth" value="0.1"/>
                <parameter key="minimum_bandwidth" value="0.1"/>
                <parameter key="number_of_kernels" value="10"/>
                <parameter key="use_application_grid" value="false"/>
                <parameter key="application_grid_size" value="200"/>
              </operator>
              <operator activated="false" class="h2o:deep_learning" compatibility="9.0.000" expanded="true" height="82" name="Deep Learning (3)" width="90" x="45" y="340">
                <parameter key="activation" value="Rectifier"/>
                <enumeration key="hidden_layer_sizes">
                  <parameter key="hidden_layer_sizes" value="50"/>
                  <parameter key="hidden_layer_sizes" value="50"/>
                </enumeration>
                <enumeration key="hidden_dropout_ratios"/>
                <parameter key="reproducible_(uses_1_thread)" value="false"/>
                <parameter key="use_local_random_seed" value="false"/>
                <parameter key="local_random_seed" value="1992"/>
                <parameter key="epochs" value="10.0"/>
                <parameter key="compute_variable_importances" value="false"/>
                <parameter key="train_samples_per_iteration" value="-2"/>
                <parameter key="adaptive_rate" value="true"/>
                <parameter key="epsilon" value="1.0E-8"/>
                <parameter key="rho" value="0.99"/>
                <parameter key="learning_rate" value="0.005"/>
                <parameter key="learning_rate_annealing" value="1.0E-6"/>
                <parameter key="learning_rate_decay" value="1.0"/>
                <parameter key="momentum_start" value="0.0"/>
                <parameter key="momentum_ramp" value="1000000.0"/>
                <parameter key="momentum_stable" value="0.0"/>
                <parameter key="nesterov_accelerated_gradient" value="true"/>
                <parameter key="standardize" value="true"/>
                <parameter key="L1" value="1.0E-5"/>
                <parameter key="L2" value="0.0"/>
                <parameter key="max_w2" value="10.0"/>
                <parameter key="loss_function" value="Automatic"/>
                <parameter key="distribution_function" value="AUTO"/>
                <parameter key="early_stopping" value="false"/>
                <parameter key="stopping_rounds" value="1"/>
                <parameter key="stopping_metric" value="AUTO"/>
                <parameter key="stopping_tolerance" value="0.001"/>
                <parameter key="missing_values_handling" value="MeanImputation"/>
                <parameter key="max_runtime_seconds" value="0"/>
                <list key="expert_parameters"/>
                <list key="expert_parameters_"/>
              </operator>
              <operator activated="true" class="h2o:gradient_boosted_trees" compatibility="9.0.000" expanded="true" height="103" name="Gradient Boosted Trees (4)" width="90" x="112" y="34">
                <parameter key="number_of_trees" value="100"/>
                <parameter key="reproducible" value="false"/>
                <parameter key="maximum_number_of_threads" value="4"/>
                <parameter key="use_local_random_seed" value="false"/>
                <parameter key="local_random_seed" value="1992"/>
                <parameter key="maximal_depth" value="10"/>
                <parameter key="min_rows" value="10.0"/>
                <parameter key="min_split_improvement" value="0.0"/>
                <parameter key="number_of_bins" value="20"/>
                <parameter key="learning_rate" value="0.01"/>
                <parameter key="sample_rate" value="1.0"/>
                <parameter key="distribution" value="AUTO"/>
                <parameter key="early_stopping" value="false"/>
                <parameter key="stopping_rounds" value="1"/>
                <parameter key="stopping_metric" value="AUTO"/>
                <parameter key="stopping_tolerance" value="0.001"/>
                <parameter key="max_runtime_seconds" value="0"/>
                <list key="expert_parameters"/>
              </operator>
              <connect from_port="stacking examples" to_op="Gradient Boosted Trees (4)" to_port="training set"/>
              <connect from_op="Gradient Boosted Trees (4)" from_port="model" to_port="stacking model"/>
              <portSpacing port="source_stacking examples" spacing="0"/>
              <portSpacing port="sink_stacking model" spacing="0"/>
            </process>
          </operator>
          <operator activated="false" class="map_clustering_on_labels" compatibility="9.1.000" expanded="true" height="82" name="Map Clustering on Labels" width="90" x="112" y="187"/>
          <operator activated="false" class="random_clustering" compatibility="9.1.000" expanded="true" height="82" name="Clustering" width="90" x="246" y="340">
            <parameter key="add_cluster_attribute" value="true"/>
            <parameter key="add_as_label" value="false"/>
            <parameter key="remove_unlabeled" value="false"/>
            <parameter key="number_of_clusters" value="2"/>
            <parameter key="use_local_random_seed" value="false"/>
            <parameter key="local_random_seed" value="1992"/>
          </operator>
          <operator activated="false" class="x_means" compatibility="9.1.000" expanded="true" height="82" name="X-Means" width="90" x="179" y="340">
            <parameter key="add_cluster_attribute" value="true"/>
            <parameter key="add_as_label" value="false"/>
            <parameter key="remove_unlabeled" value="false"/>
            <parameter key="k_min" value="2"/>
            <parameter key="k_max" value="60"/>
            <parameter key="determine_good_start_values" value="true"/>
            <parameter key="measure_types" value="NumericalMeasures"/>
            <parameter key="mixed_measure" value="MixedEuclideanDistance"/>
            <parameter key="nominal_measure" value="NominalDistance"/>
            <parameter key="numerical_measure" value="EuclideanDistance"/>
            <parameter key="divergence" value="GeneralizedIDivergence"/>
            <parameter key="kernel_type" value="radial"/>
            <parameter key="kernel_gamma" value="1.0"/>
            <parameter key="kernel_sigma1" value="1.0"/>
            <parameter key="kernel_sigma2" value="0.0"/>
            <parameter key="kernel_sigma3" value="2.0"/>
            <parameter key="kernel_degree" value="3.0"/>
            <parameter key="kernel_shift" value="1.0"/>
            <parameter key="kernel_a" value="1.0"/>
            <parameter key="kernel_b" value="0.0"/>
            <parameter key="clustering_algorithm" value="KMeans"/>
            <parameter key="max_runs" value="10"/>
            <parameter key="max_optimization_steps" value="100"/>
            <parameter key="use_local_random_seed" value="false"/>
            <parameter key="local_random_seed" value="1992"/>
          </operator>
          <operator activated="false" class="concurrency:k_means" compatibility="9.1.000" expanded="true" height="82" name="Clustering (3)" width="90" x="45" y="340">
            <parameter key="add_cluster_attribute" value="true"/>
            <parameter key="add_as_label" value="false"/>
            <parameter key="remove_unlabeled" value="false"/>
            <parameter key="k" value="5"/>
            <parameter key="max_runs" value="10"/>
            <parameter key="determine_good_start_values" value="true"/>
            <parameter key="measure_types" value="BregmanDivergences"/>
            <parameter key="mixed_measure" value="MixedEuclideanDistance"/>
            <parameter key="nominal_measure" value="NominalDistance"/>
            <parameter key="numerical_measure" value="EuclideanDistance"/>
            <parameter key="divergence" value="SquaredEuclideanDistance"/>
            <parameter key="kernel_type" value="radial"/>
            <parameter key="kernel_gamma" value="1.0"/>
            <parameter key="kernel_sigma1" value="1.0"/>
            <parameter key="kernel_sigma2" value="0.0"/>
            <parameter key="kernel_sigma3" value="2.0"/>
            <parameter key="kernel_degree" value="3.0"/>
            <parameter key="kernel_shift" value="1.0"/>
            <parameter key="kernel_a" value="1.0"/>
            <parameter key="kernel_b" value="0.0"/>
            <parameter key="max_optimization_steps" value="100"/>
            <parameter key="use_local_random_seed" value="false"/>
            <parameter key="local_random_seed" value="1992"/>
          </operator>
          <operator activated="false" class="bagging" compatibility="9.1.000" expanded="true" height="82" name="Bagging" width="90" x="45" y="238">
            <parameter key="sample_ratio" value="0.9"/>
            <parameter key="iterations" value="10"/>
            <parameter key="average_confidences" value="true"/>
            <parameter key="use_local_random_seed" value="false"/>
            <parameter key="local_random_seed" value="1992"/>
            <process expanded="true">
              <portSpacing port="source_training set" spacing="0"/>
              <portSpacing port="sink_model" spacing="0"/>
            </process>
          </operator>
          <connect from_port="training set" to_op="Clustering (2)" to_port="example set"/>
          <connect from_op="Clustering (2)" from_port="clustered set" to_op="AdaBoost" to_port="training set"/>
          <connect from_op="AdaBoost" from_port="model" to_port="model"/>
          <portSpacing port="source_training set" spacing="0"/>
          <portSpacing port="sink_model" spacing="0"/>
          <portSpacing port="sink_through 1" spacing="0"/>
        </process>
        <process expanded="true">
          <operator activated="true" class="apply_model" compatibility="9.1.000" expanded="true" height="82" name="Apply Model" width="90" x="45" y="34">
            <list key="application_parameters"/>
            <parameter key="create_view" value="false"/>
          </operator>
          <operator activated="false" class="write_excel" compatibility="9.1.000" expanded="true" height="82" name="Write Excel" width="90" x="179" y="238">
            <parameter key="excel_file" value="C:\Users\fakhar bilal\Desktop\prediction results.xlsx"/>
            <parameter key="file_format" value="xlsx"/>
            <parameter key="encoding" value="SYSTEM"/>
            <parameter key="sheet_name" value="RapidMiner Data"/>
            <parameter key="date_format" value="yyyy-MM-dd HH:mm:ss"/>
            <parameter key="number_format" value="#.0"/>
          </operator>
          <operator activated="true" class="discretize_by_user_specification" compatibility="9.1.000" expanded="true" height="103" name="Discretize" width="90" x="179" y="34">
            <parameter key="return_preprocessing_model" value="false"/>
            <parameter key="create_view" value="false"/>
            <parameter key="attribute_filter_type" value="all"/>
            <parameter key="attribute" value=""/>
            <parameter key="attributes" value=""/>
            <parameter key="regular_expression" value="class"/>
            <parameter key="use_except_expression" value="false"/>
            <parameter key="value_type" value="numeric"/>
            <parameter key="use_value_type_exception" value="false"/>
            <parameter key="except_value_type" value="real"/>
            <parameter key="block_type" value="value_series"/>
            <parameter key="use_block_type_exception" value="false"/>
            <parameter key="except_block_type" value="value_series_end"/>
            <parameter key="invert_selection" value="false"/>
            <parameter key="include_special_attributes" value="true"/>
            <list key="classes">
              <parameter key="first" value="-Infinity"/>
              <parameter key="last" value="Infinity"/>
            </list>
          </operator>
          <operator activated="true" class="performance_classification" compatibility="9.1.000" expanded="true" height="82" name="Performance (2)" width="90" x="313" y="34">
            <parameter key="main_criterion" value="accuracy"/>
            <parameter key="accuracy" value="true"/>
            <parameter key="classification_error" value="false"/>
            <parameter key="kappa" value="false"/>
            <parameter key="weighted_mean_recall" value="false"/>
            <parameter key="weighted_mean_precision" value="false"/>
            <parameter key="spearman_rho" value="false"/>
            <parameter key="kendall_tau" value="false"/>
            <parameter key="absolute_error" value="false"/>
            <parameter key="relative_error" value="false"/>
            <parameter key="relative_error_lenient" value="false"/>
            <parameter key="relative_error_strict" value="false"/>
            <parameter key="normalized_absolute_error" value="false"/>
            <parameter key="root_mean_squared_error" value="false"/>
            <parameter key="root_relative_squared_error" value="false"/>
            <parameter key="squared_error" value="false"/>
            <parameter key="correlation" value="false"/>
            <parameter key="squared_correlation" value="false"/>
            <parameter key="cross-entropy" value="false"/>
            <parameter key="margin" value="false"/>
            <parameter key="soft_margin_loss" value="false"/>
            <parameter key="logistic_loss" value="false"/>
            <parameter key="skip_undefined_labels" value="true"/>
            <parameter key="use_example_weights" value="true"/>
            <list key="class_weights"/>
          </operator>
          <operator activated="true" class="write_as_text" compatibility="9.1.000" expanded="true" height="82" name="Write as Text" width="90" x="313" y="187">
            <parameter key="result_file" value="C:\Users\fakhar bilal\Desktop\folds.res"/>
            <parameter key="encoding" value="SYSTEM"/>
          </operator>
          <connect from_port="model" to_op="Apply Model" to_port="model"/>
          <connect from_port="test set" to_op="Apply Model" to_port="unlabelled data"/>
          <connect from_op="Apply Model" from_port="labelled data" to_op="Discretize" to_port="example set input"/>
          <connect from_op="Discretize" from_port="example set output" to_op="Performance (2)" to_port="labelled data"/>
          <connect from_op="Performance (2)" from_port="performance" to_op="Write as Text" to_port="input 1"/>
          <connect from_op="Write as Text" from_port="input 1" to_port="performance 1"/>
          <portSpacing port="source_model" spacing="0"/>
          <portSpacing port="source_test set" spacing="0"/>
          <portSpacing port="source_through 1" spacing="0"/>
          <portSpacing port="sink_test set results" spacing="0"/>
          <portSpacing port="sink_performance 1" spacing="0"/>
          <portSpacing port="sink_performance 2" spacing="0"/>
        </process>
      </operator>
      <connect from_op="Retrieve Churn" from_port="output" to_op="Remove Duplicates" to_port="example set input"/>
      <connect from_op="Remove Duplicates" from_port="example set output" to_op="Replace Missing Values" to_port="example set input"/>
      <connect from_op="Replace Missing Values" from_port="example set output" to_op="Set Role" to_port="example set input"/>
      <connect from_op="Set Role" from_port="example set output" to_op="Numerical to Polynominal (2)" to_port="example set input"/>
      <connect from_op="Numerical to Polynominal (2)" from_port="example set output" to_op="Cross Validation" to_port="example set"/>
      <connect from_op="Cross Validation" from_port="model" to_port="result 1"/>
      <connect from_op="Cross Validation" from_port="example set" to_port="result 2"/>
      <connect from_op="Cross Validation" from_port="performance 1" to_port="result 3"/>
      <portSpacing port="source_input 1" spacing="0"/>
      <portSpacing port="sink_result 1" spacing="0"/>
      <portSpacing port="sink_result 2" spacing="0"/>
      <portSpacing port="sink_result 3" spacing="0"/>
      <portSpacing port="sink_result 4" spacing="0"/>
    </process>
  </operator>
</process>
